# Supplementary material for: Membrane thinning and lateral gating are consistent features of BamA across multiple species
Source: PLoS Comput Biol. 2020 Oct 28;16(10):e1008355. doi: 10.1371/journal.pcbi.1008355 (PMC7652284; doi:10.1371/journal.pcbi.1008355)
Supplement: S1 File — (XLSX) [file pcbi.1008355.s001.xlsx]

## Sheet: Alignment of B T F
		EcBamA		SeBamA		HdBamA		NgBamA		EcTamA		BpFhaC
P1				1	MET
P1				2	ALA
P1				3	MET
P1				4	LYS
P1				5	LYS
P1				6	LEU
P1				7	LEU
P1				8	ILE
P1				9	ALA
P1				10	SER
P1				11	LEU
P1				12	LEU
P1				13	PHE
P1				14	SER
P1				15	SER
P1				16	ALA
P1				17	THR
P1				18	VAL
P1				19	TYR
P1				20	GLY
P1				21	ALA
P1				22	GLU			21	ALA
P1				23	GLY			22	ASP
P1		24	PHE	24	PHE			23	PHE
P1		25	VAL	25	VAL			24	THR
P1		26	VAL	26	VAL			25	ILE
P1		27	LYS	27	LYS			26	GLN
P1		28	ASP	28	ASP			27	ASP
P1		29	ILE	29	ILE			28	ILE
P1		30	HSE	30	HIS			29	ARG
P1		31	PHE	31	PHE			30	VAL
P1		32	GLU	32	GLU			31	GLU
P1		33	GLY	33	GLY			32	GLY
P1		34	LEU	34	LEU			33	LEU
P1		35	GLN	35	GLN			34	GLN
P1		36	ARG	36	ARG			35	ARG
P1		37	VAL	37	VAL			36	THR
P1		38	ALA	38	ALA			37	GLU
P1		39	VAL	39	VAL			38	PRO
P1		40	GLY	40	GLY			39	SER
P1		41	ALA	41	ALA			40	THR
P1		42	ALA	42	ALA			41	VAL
P1		43	LEU	43	LEU			42	PHE
P1		44	LEU	44	LEU			43	ASN
P1		45	SER	45	SER			44	TYR
P1		46	MET	46	MET			45	LEU
P1		47	PRO	47	PRO			46	PRO
P1		48	VAL	48	VAL			47	VAL
P1		49	ARG	49	ARG			48	LYS
P1		50	THR	50	THR			49	VAL
P1		51	GLY	51	GLY			50	GLY
P1		52	ASP	52	ASP			51	ASP
P1		53	THR	53	THR			52	THR
P1		54	VAL	54	VAL			53	TYR
P1		55	ASN	55	ASN			54	ASN
P1		56	ASP	56	ASP			55	ASP
P1		57	GLU	57	GLU			56	THR
P1		58	ASP	58	ASP			57	HSD
P1		59	ILE	59	ILE			58	GLY
P1		60	SER	60	SER			59	SER
P1		61	ASN	61	ASN			60	ALA
P1		62	THR	62	THR			61	ILE
P1		63	ILE	63	ILE			62	ILE
P1		64	ARG	64	ARG			63	LYS
P1		65	ALA	65	ALA			64	SER
P1		66	LEU	66	LEU			65	LEU
P1		67	PHE	67	PHE			66	TYR
P1		68	ALA	68	ALA			67	ALA
P1		69	THR	69	THR			68	THR
P1		70	GLY	70	GLY			69	GLY
P1		71	ASN	71	ASN			70	PHE
P1		72	PHE	72	PHE			71	PHE
P1		73	GLU	73	GLU			72	ASP
P1		74	ASP	74	ASP			73	ASP
P1		75	VAL	75	VAL			74	VAL
P1		76	ARG	76	ARG			75	ARG
P1		77	VAL	77	VAL			76	VAL
P1		78	LEU	78	LEU			77	GLU
P1		79	ARG	79	ARG			78	THR
P1		80	ASP	80	ASP			79	ALA
P1		81	GLY	81	GLY			80	ASP
P1		82	ASP	82	ASN			81	GLY
P1		83	THR	83	THR			82	GLN
P1		84	LEU	84	LEU			83	LEU
P1		85	LEU	85	LEU			84	LEU
P1		86	VAL	86	VAL			85	LEU
P1		87	GLN	87	GLN			86	THR
P1		88	VAL	88	VAL			87	VAL
P1		89	LYS	89	LYS			88	ILE
P1		90	GLU	90	GLU			89	GLU
P1		91	ARG	91	ARG			90	ARG
P1		92	PRO	92	PRO			91	PRO
P1		93	THR	93	THR			92	THR
P2		94	ILE	94	ILE			93	ILE
P2		95	ALA	95	ALA			94	GLY
P2		96	SER	96	SER			95	SER
P2		97	ILE	97	ILE			96	LEU
P2		98	THR	98	THR			97	ASN
P2		99	PHE	99	PHE			98	ILE
P2		100	SER	100	SER			99	THR
P2		101	GLY	101	GLY			100	GLY
P2		102	ASN	102	ASN			101	ALA
P2		103	LYS	103	LYS			102	LYS
P2		104	SER	104	SER			103	MET
P2		105	VAL	105	VAL			104	LEU
P2		106	LYS	106	LYS			105	GLN
P2		107	ASP	107	ASP			106	ASN
P2		108	ASP	108	ASP			107	ASP
P2		109	MET	109	MET			108	ALA
P2		110	LEU	110	LEU			109	ILE
P2		111	LYS	111	LYS			110	LYS
P2		112	GLN	112	GLN			111	LYS
P2		113	ASN	113	ASN			112	ASN
P2		114	LEU	114	LEU			113	LEU
P2		115	GLU	115	GLU			114	GLU
P2		116	ALA	116	ALA			115	SER
P2		117	SER	117	SER			116	PHE
P2		118	GLY	118	GLY			117	GLY
P2		119	VAL	119	VAL			118	LEU
P2		120	ARG	120	ARG			119	ALA
P2		121	VAL	121	VAL			120	GLN
P2		122	GLY	122	GLY			121	SER
P2		123	GLU	123	GLU			122	GLN
P2		124	SER	124	SER			123	TYR
P2		125	LEU	125	LEU			124	PHE
P2		126	ASP	126	ASP			125	ASN
P2		127	ARG	127	ARG			126	GLN
P2		128	THR	128	THR			127	ALA
P2		129	THR	129	THR			128	THR
P2		130	ILE	130	LEU			129	LEU
P2		131	ALA	131	SER			130	ASN
P2		132	ASP	132	ASP			131	GLN
P2		133	ILE	133	ILE			132	ALA
P2		134	GLU	134	GLU			133	VAL
P2		135	LYS	135	LYS			134	ALA
P2		136	GLY	136	GLY			135	GLY
P2		137	LEU	137	LEU			136	LEU
P2		138	GLU	138	GLU			137	LYS
P2		139	ASP	139	ASP			138	GLU
P2		140	PHE	140	PHE			139	GLU
P2		141	TYR	141	TYR			140	TYR
P2		142	TYR	142	TYR			141	LEU
P2		143	SER	143	SER			142	GLY
P2		144	VAL	144	VAL			143	ARG
P2		145	GLY	145	GLY			144	GLY
P2		146	LYS	146	LYS			145	LYS
P2		147	TYR	147	TYR			146	LEU
P2		148	SER	148	SER			147	ASN
P2		149	ALA	149	ALA			148	ILE
P2		150	SER	150	SER			149	GLN
P2		151	VAL	151	VAL			150	ILE
P2		152	LYS	152	LYS			151	THR
P2		153	ALA	153	ALA			152	PRO
P2		154	VAL	154	VAL			153	LYS
P2		155	VAL	155	VAL			154	VAL
P2		156	THR	156	THR			155	THR
P2		157	PRO	157	PRO			156	LYS
P2		158	LEU	158	LEU			157	LEU
P2		159	PRO	159	PRO			158	ALA
P2		160	ARG	160	ARG			159	ARG
P2		161	ASN	161	ASN			160	ASN
P2		162	ARG	162	ARG			161	ARG
P2		163	VAL	163	VAL			162	VAL
P2		164	ASP	164	ASP			163	ASP
P2		165	LEU	165	LEU			164	ILE
P2		166	LYS	166	LYS			165	ASP
P2		167	LEU	167	LEU			166	ILE
P2		168	VAL	168	VAL			167	THR
P2		169	PHE	169	PHE			168	ILE
P2		170	GLN	170	GLN			169	ASP
P2		171	GLU	171	GLU			170	GLU
P2		172	GLY	172	GLY			171	GLY
P2		173	VAL	173	VAL			172	LYS
P3		174	SER	174	SER			173	SER
P3		175	ALA	175	ALA			174	ALA
P3		176	GLU	176	LYS			175	LYS
P3		177	ILE	177	ILE			176	ILE
P3		178	GLN	178	GLN			177	THR
P3		179	GLN	179	GLN			178	ASP
P3		180	ILE	180	ILE			179	ILE
P3		181	ASN	181	ASN			180	GLU
P3		182	ILE	182	ILE			181	PHE
P3		183	VAL	183	VAL			182	GLU
P3		184	GLY	184	GLY			183	GLY
P3		185	ASN	185	ASN			184	ASN
P3		186	HSE	186	HIS			185	GLN
P3		187	ALA	187	ALA			186	VAL
P3		188	PHE	188	PHE			187	TYR
P3		189	THR	189	SER			188	SER
P3		190	THR	190	THR			189	ASP
P3		191	ASP	191	GLU			190	ARG
P3		192	GLU	192	GLU			191	LYS
P3		193	LEU	193	LEU			192	LEU
P3		194	ILE	194	ILE			193	MET
P3		195	SER	195	SER			194	ARG
P3		196	HSE	196	HIS			195	GLN
P3		197	PHE	197	PHE			196	MET
P3		198	GLN	198	GLN			197	SER
P3		199	LEU	199	LEU			198	LEU
P3		200	ARG	200	ARG			199	THR
P3		201	ASP	201	ASP			200	GLU
P3		202	GLU	202	GLU			201	GLY
P3		203	VAL	203	VAL			202	GLY
P3		204	PRO	204	PRO			203	ILE
P3		205	TRP	205	TRP			204	TRP
P3		206	TRP	206	TRP			205	THR
P3		207	ASN	207	ASN			206	TRP
P3		208	VAL	208	VAL			207	LEU
P3		209	VAL	209	VAL			208	THR
P3		210	GLY	210	GLY			209	ARG
P3		211	ASP	211	ASP			210	SER
P3		212	ARG	212	ARG			211	ASP
P3		213	LYS	213	LYS			212	ARG
P3		214	TYR	214	TYR			213	PHE
P3		215	GLN	215	GLN			214	ASP
P3		216	LYS	216	LYS			215	ARG
P3		217	GLN	217	GLN			216	GLN
P3		218	LYS	218	LYS			217	LYS
P3		219	LEU	219	LEU			218	PHE
P3		220	ALA	220	ALA			219	ALA
P3		221	GLY	221	GLY			220	GLN
P3		222	ASP	222	ASP			221	ASP
P3		223	LEU	223	LEU			222	MET
P3		224	GLU	224	GLU			223	GLU
P3		225	THR	225	THR			224	LYS
P3		226	LEU	226	LEU			225	VAL
P3		227	ARG	227	ARG			226	THR
P3		228	SER	228	SER			227	ASP
P3		229	TYR	229	TYR			228	PHE
P3		230	TYR	230	TYR			229	TYR
P3		231	LEU	231	LEU			230	GLN
P3		232	ASP	232	ASP			231	ASN
P3		233	ARG	233	ARG			232	ASN
P3		234	GLY	234	GLY			233	GLY
P3		235	TYR	235	TYR			234	TYR
P3		236	ALA	236	ALA			235	PHE
P3		237	ARG	237	ARG			236	ASP
P3		238	PHE	238	PHE			237	PHE
P3		239	ASN	239	ASN			238	ARG
P3		240	ILE	240	ILE			239	ILE
P3		241	ASP	241	ASP			240	LEU
P3		242	SER	242	SER			241	ASP
P3		243	THR	243	THR			242	THR
P3		244	GLN	244	GLN			243	ASP
P3		245	VAL	245	VAL			244	ILE
P3		246	SER	246	SER			245	GLN
P3		247	LEU	247	LEU			246	THR
P3		248	THR	248	THR			247	ASN
P3		249	PRO	249	PRO			248	GLU
P3		250	ASP	250	ASP			249	ASP
P3		251	LYS	251	LYS			250	LYS
P3		252	LYS	252	LYS			251	THR
P3		253	GLY	253	GLY			252	ARG
P3		254	ILE	254	ILE			253	GLN
P3		255	TYR	255	TYR			254	THR
P3		256	VAL	256	ILE			255	ILE
P3		257	THR	257	THR			256	LYS
P3		258	VAL	258	VAL			257	ILE
P3		259	ASN	259	ASN			258	THR
P3		260	ILE	260	ILE			259	VAL
P3		261	THR	261	THR			260	HSD
P3		262	GLU	262	GLU			261	GLU
P3		263	GLY	263	GLY			262	GLY
P3		264	ASP	264	ASP			263	GLY
P3		265	GLN	265	GLN			264	ARG
P4		266	TYR	266	TYR	262	TYR	265	PHE			59	VAL
P4		267	LYS	267	LYS	263	ASN	266	ARG			60	THR
P4		268	LEU	268	LEU	264	ILE	267	TRP			61	VAL
P4		269	SER	269	SER	265	SER	268	GLY			62	HSE
P4		270	GLY	270	GLY	266	GLU	269	LYS			63	ALA
P4		271	VAL	271	VAL	267	MET	270	VAL			64	VAL
P4		272	GLU	272	GLN	268	ARG	271	SER			65	ASP
P4		273	VAL	273	VAL	269	ILE	272	ILE			66	LEU
P4		274	SER	274	SER	270	ILE	273	GLU			67	ASP
P4		275	GLY	275	GLY	271	GLY	274	GLY
P4		276	ASN	276	ASN	272	ASP	275	ASP			68	PHE
P4		277	LEU	277	LEU	273	THR	276	THR			69	GLY
P4		278	ALA	278	ALA	274	GLN	277	ASN			70	VAL
P4		279	GLY	279	GLY	275	LYS	278	GLU			71	GLU
P4		280	HSE	280	HIS	276	LEU	279	VAL			72	GLY
P4		281	SER	281	SER	277	ASP	280	PRO			73	ARG
P4												74	LEU
P4		282	ALA	282	ALA	278	ASN	281	LYS			75	PHE
P4		283	GLU	283	GLU	279	GLU	282	ALA			76	ASP
P4		284	ILE	284	ILE	280	LEU	283	GLU			77	PRO
P4		285	GLU	285	GLU	281	ASN	284	LEU			78	ALA
P4		286	GLN	286	ASN	282	GLN	285	GLU
P4		287	LEU	287	LEU	283	LEU	286	LYS			79	PRO
P4		288	THR	288	THR	284	LEU	287	LEU			80	LEU
P4						285	THR	288	LEU			81	VAL
P4		289	LYS	289	LYS	286	HIS	289	THR			82	GLN
P4		290	ILE	290	ILE	287	PHE	290	MET			83	ASP
P4		291	GLU	291	GLU	288	LYS	291	LYS			84	TYR
P4		292	PRO	292	PRO	289	ALA	292	PRO			85	LEU
P4		293	GLY	293	GLY	290	GLY	293	GLY			86	ASN
P4		294	GLU	294	GLU	291	GLN	294	LYS			87	ARG
P4		295	LEU	295	LEU	292	LEU	295	TRP			88	PRO
P4		296	TYR	296	TYR	293	PHE	296	TYR			89	LEU
P4		297	ASN	297	ASN	294	ARG	297	GLU			90	ASP
P4		298	GLY	298	GLY	295	LYS	298	ARG			91	ASN
P4		299	THR	299	THR	296	THR	299	GLN			92	GLU
P4		300	LYS	300	LYS	297	GLU	300	GLN			93	GLN
P4		301	VAL	301	VAL	298	LEU	301	MET			94	LEU
P4		302	THR	302	THR	299	SER	302	THR			95	PHE
P4		303	LYS	303	LYS	300	ILE	303	ALA			96	LEU
P4		304	MET	304	MET	301	ILE	304	VAL			97	LEU
P4		305	GLU	305	GLU	302	GLU	305	LEU			98	VAL
P4		306	ASP	306	ASP	303	GLU	306	GLY			99	LYS
P4		307	ASP	307	ASP	304	GLN	307	GLU			100	ALA
P4		308	ILE	308	ILE	305	ILE	308	ILE			101	LEU
P4		309	LYS	309	LYS	306	LYS	309	GLN			102	SER
P4		310	LYS	310	LYS	307	GLN	310	ASN			103	ALA
P4		311	LEU	311	LEU	308	ILE	311	ARG			104	ALA
P4		312	LEU	312	LEU	309	LEU	312	MET			105	LEU
P4		313	GLY	313	GLY	310	GLY	313	GLY			106	TYR
P4		314	ARG	314	ARG	311	ASP	314	SER			107	ASP
P4		315	TYR	315	TYR	312	ARG	315	ALA			108	ARG
P4		316	GLY	316	GLY	313	GLY	316	GLY			109	GLY
P4		317	TYR	317	TYR	314	TYR	317	TYR			110	TYR
P4		318	ALA	318	ALA	315	GLY	318	ALA			111	ALA
P4		319	TYR	319	TYR	316	SER	319	TYR			112	THR
P4		320	PRO	320	PRO	317	ALA	320	SER			113	SER
P4		321	ARG	321	ARG	318	LYS	321	GLU			114	ILE
P4		322	VAL	322	VAL	319	VAL	322	ILE			115	VAL
P4												116	THR
P4		323	GLN	323	GLN	320	ASP	323	SER			117	PHE
P4		324	SER	324	SER	321	LEU	324	VAL			118	VAL
P4		325	MET	325	GLN	322	TYR	325	GLN			119	PRO
P4		326	PRO	326	PRO	323	PRO	326	PRO
P4		327	GLU	327	GLU	324	LYS	327	LEU
P4		328	ILE	328	ILE	325	PHE	328	PRO			120	PRO
P4		329	ASN	329	ASN	326	ASN	329	ASN			121	GLY
P4		330	ASP	330	ASP	327	GLU	330	ALA			122	VAL
P4		331	ALA	331	ALA	328	GLU	331	GLY			123	VAL
P4												124	ASP
P4												125	GLY
P4		332	ASP	332	ASP	329	ASP	332	THR
P4		333	LYS	333	LYS	330	HIS	333	LYS
P4		334	THR	334	THR	331	THR	334	THR
P4		335	VAL	335	VAL	332	VAL	335	VAL
P4		336	LYS	336	LYS	333	GLN	336	ASP			126	VAL
P4		337	LEU	337	LEU	334	ILE	337	PHE			127	LEU
P4		338	ARG	338	ARG	335	ASN	338	VAL			128	LYS
P4		339	VAL	339	VAL	336	PHE	339	LEU			129	LEU
P4		340	ASN	340	ASN	337	ILE	340	HSD			130	LYS
P4		341	VAL	341	VAL	338	VAL	341	ILE			131	VAL
P4		342	ASP	342	ASP	339	ASP	342	GLU			132	GLU
P4		343	ALA	343	ALA	340	ALA	343	PRO			133	TRP
P4		344	GLY	344	GLY	341	GLY	344	GLY			134	GLY
P4		345	ASN	345	ASN	342	ARG	345	ARG
P4		346	ARG	346	ARG	343	ARG	346	LYS
P5		347	PHE	347	PHE	344	ILE	347	ILE
P5		348	TYR	348	TYR	345	TYR	348	TYR			135	ARG
P5		349	VAL	349	VAL	346	VAL	349	VAL			136	ILE
P5		350	ARG	350	ARG	347	ARG	350	ASN			137	LYS
P5		351	LYS	351	LYS	348	LYS	351	GLU			138	GLY
P5		352	ILE	352	ILE	349	ILE	352	ILE			139	TRP
P5		353	ARG	353	ARG	350	ARG	353	HSD			140	LEU
P5		354	PHE	354	PHE	351	PHE	354	ILE			141	ILE
P5		355	GLU	355	GLU	352	GLU	355	THR			142	ASP
P5		356	GLY	356	GLY	353	GLY	356	GLY			143	GLY
P5		357	ASN	357	ASN	354	ASN	357	ASN			144	LYS
P5		358	ASP	358	ASP	355	ASP	358	ASN			145	PRO
P5		359	THR	359	THR	356	VAL	359	LYS			146	LEU
P5		360	SER	360	SER	357	THR	360	THR			147	GLU
P5												148	GLY
P5												149	THR
P5												150	ARG
P5		361	LYS	361	LYS	358	ALA	361	ARG			151	ASP
P5		362	ASP	362	ASP	359	ASP	362	ASP			152	ARG
P5		363	ALA	363	SER	360	SER	363	GLU			153	MET
P5		364	VAL	364	VAL	361	THR	364	VAL			154	MET
P5		365	LEU	365	LEU	362	LEU	365	VAL			155	VAL
P5		366	ARG	366	ARG	363	ARG	366	ARG			156	PHE
P5		367	ARG	367	ARG	364	ARG	367	ARG			157	SER
P5		368	GLU	368	GLU	365	GLU	368	GLU			158	ALA
P5		369	MET	369	MET	366	MET	369	LEU			159	MET
P5		370	ARG	370	ARG	367	ARG	370	ARG			160	PRO
P5		371	GLN	371	GLN	368	GLN	371	GLN			161	GLY
P5		372	MET	372	MET	369	GLN	372	MET			162	TRP
P5		373	GLU	373	GLU	370	GLU	373	GLU			163	GLN
P5		374	GLY	374	GLY	371	GLY	374	SER			164	ASP
P5		375	ALA	375	ALA	372	ALA	375	ALA			165	LYS
P5		376	TRP	376	TRP	373	TRP	376	PRO			166	VAL
P5		377	LEU	377	LEU	374	LEU	377	TYR			167	LEU
P5		378	GLY	378	GLY	375	SER	378	ASP			168	ASN
P5		379	SER	379	SER	376	THR	379	THR			169	VAL
P5		380	ASP	380	ASP	377	SER	380	SER			170	PHE
P5		381	LEU	381	LEU	378	ALA	381	LYS			171	ASP
P5		382	VAL	382	VAL	379	VAL	382	LEU			172	ILE
P5		383	ASP	383	ASP	380	SER	383	GLN			173	ASP
P5		384	GLN	384	GLN	381	LEU	384	ARG			174	GLN
P5		385	GLY	385	GLY	382	ALA	385	SER			175	ALA
P5		386	LYS	386	LYS	383	LYS	386	LYS			176	ILE
P5		387	GLU	387	GLU	384	SER	387	GLU			177	TYR
P5		388	ARG	388	ARG	385	ARG	388	ARG			178	ASN
P5		389	LEU	389	LEU	386	LEU	389	VAL			179	ILE
P5		390	ASN	390	ASN	387	GLU	390	GLU			180	ASN
P5		391	ARG	391	ARG	388	ARG	391	LEU			181	ASN
P5		392	LEU	392	LEU	389	THR	392	LEU			182	GLY
P5		393	GLY	393	GLY	390	GLY	393	GLY			183	GLY
P5		394	PHE	394	PHE	391	PHE	394	TYR			184	LYS
P5		395	PHE	395	PHE	392	TYR	395	PHE
P5		396	GLU	396	GLU	393	GLU	396	ASP			185	THR
P5												186	GLY
P5		397	THR	397	THR	394	THR	397	ASN			187	ASN
P5		398	VAL	398	VAL	395	VAL	398	VAL			188	ILE
P5		399	ASP	399	ASP	396	GLU	399	GLN			189	THR
P5		400	THR	400	THR	397	MET	400	PHE			190	ILE
P5		401	ASP	401	ASP	398	SER	401	ASP			191	VAL
P5		402	THR	402	THR	399	MET	402	ALA			192	PRO
P5		403	GLN	403	GLN	400	PRO	403	VAL			193	ALA
P5		404	ARG	404	ARG	401	THR	404	PRO			194	ASP
P5		405	VAL	405	VAL	402	VAL	405	LEU			195	GLU
P5		406	PRO	406	PRO	403	LYS	406	ALA
P5		407	GLY	407	GLY	404	ASN	407	GLY
P5		408	SER	408	SER	405	THR	408	THR
P5		409	PRO	409	PRO	406	ASP	409	PRO			196	TYR
P5		410	ASP	410	ASP	407	ASP	410	ASP			197	GLY
P5		411	GLN	411	GLN	408	GLN	411	LYS			198	TYR
P5		412	VAL	412	VAL	409	VAL	412	VAL			199	SER
P5		413	ASP	413	ASP	410	ASP	413	ASP			200	TYR
P5		414	VAL	414	VAL	411	ILE	414	LEU			201	LEU
P5		415	VAL	415	VAL	412	ILE	415	ASN			202	ASP
P5		416	TYR	416	TYR	413	TYR	416	MET			203	LEU
P5		417	LYS	417	LYS	414	LYS	417	SER			204	GLN
P5		418	VAL	418	VAL	415	ILE	418	LEU			205	LEU
P5		419	LYS	419	LYS	416	LYS	419	THR			206	GLN
P5		420	GLU	420	GLU	417	GLU	420	GLU			207	ARG
P5		421	ARG	421	ARG	418	ARG	421	ARG			208	ARG
P5		422	ASN	422	ASN	419	ASN	422	SER			209	ALA
P5		423	THR	423	THR	420	THR	423	THR			210	LEU
barrel	b1	424	GLY	424	GLY	421	GLY	424	GLY	266	ASN	211	PRO
barrel	b1	425	SER	425	SER	422	SER	425	SER	267	THR	212	ARG
barrel	b1	426	PHE	426	PHE	423	ILE	426	LEU	268	ILE	213	VAL
barrel	b1	427	ASN	427	ASN	424	ASN	427	ASP	269	GLU	214	SER
barrel	b1	428	PHE	428	PHE	425	PHE	428	LEU	270	THR	215	LEU
barrel	b1	429	GLY	429	GLY	426	GLY	429	SER	271	GLY	216	GLY
barrel	b1	430	ILE	430	ILE	427	VAL	430	ALA	272	VAL	217	MET
barrel	b1	431	GLY	431	GLY	428	GLY	431	GLY	273	GLY	218	ASP
barrel	b1	432	TYR	432	TYR	429	TYR	432	TRP	274	TYR	219	ASN
barrel	b1	433	GLY	433	GLY	430	GLY	433	VAL	275	SER	220	SER
barrel	l1	434	THR	434	THR	431	SER	434	GLN	276	THR	221	GLY
barrel	l1											222	PRO
barrel	l1	435	GLU	435	GLU	432	GLY	435	ASP	277	ASP	223	GLY
barrel	l1	436	SER	436	SER	433	SER	436	THR	278	VAL	224	THR
barrel	b2	437	GLY	437	GLY	434	GLY	437	GLY	279	GLY	225	PRO
barrel	b2											226	GLU
barrel	b2											227	ASN
barrel	b2											228	GLY
barrel	b2											229	ARG
barrel	b2	438	VAL	438	VAL	435	LEU	438	LEU	280	PRO	230	TYR
barrel	b2	439	SER	439	SER	436	SER	439	VAL	281	ARG	231	LYS
barrel	b2	440	PHE	440	PHE	437	TYR	440	MET	282	VAL	232	TYR
barrel	b2	441	GLN	441	GLN	438	ASN	441	SER	283	LYS	233	ASN
barrel	b2	442	ALA	442	ALA	439	ALA	442	ALA	284	ALA	234	ALA
barrel	b2	443	GLY	443	GLY	440	GLY	443	GLY	285	THR	235	SER
barrel	b2	444	VAL	444	VAL	441	ILE	444	VAL	286	TRP	236	VAL
barrel	b2	445	GLN	445	GLN	442	THR	445	SER	287	LYS	237	THR
barrel	b2	446	GLN	446	GLN	443	GLN	446	GLN	288	LYS	238	ALA
barrel	t1	447	ASP	447	ASP	444	ASP	447	ASP	289	PRO	239	ASN
barrel	t1	448	ASN	448	ASN	445	ASN	448	ASN	290	TRP	240	ASP
barrel	t1	449	TRP	449	TRP	446	PHE	449	LEU	291	MET	241	LEU
barrel	t1	450	LEU	450	LEU	447	LEU	450	PHE	292	ASN	242	LEU
barrel	t1	451	GLY	451	GLY	448	GLY	451	GLY	293	SER	243	GLY
barrel	t1	452	THR	452	THR	449	MET	452	THR	294	TYR	244	LEU
barrel	t1	453	GLY	453	GLY	450	GLY	453	GLY	295	GLY	245	ASN
barrel	t1	454	TYR	454	TYR	451	SER	454	LYS	296	HSE	246	ASP
barrel	b3	455	ALA	455	SER	452	SER	455	SER	297	SER	247	THR
barrel	b3	456	VAL	456	VAL	453	LEU	456	ALA	298	LEU	248	LEU
barrel	b3	457	GLY	457	GLY	454	GLY	457	ALA	299	THR	249	GLY
barrel	b3	458	ILE	458	ILE	455	LEU	458	LEU	300	THR	250	LEU
barrel	b3	459	ASN	459	ASN	456	ASN	459	ARG	301	SER	251	TYR
barrel	b3	460	GLY	460	GLY	457	GLY	460	ALA	302	THR	252	ILE
barrel	b3	461	THR	461	THR	458	SER	461	SER	303	SER	253	GLY
barrel	b3	462	LYS	462	LYS	459	ARG	462	ARG	304	ILE	254	ASN
barrel	l2	463	ASN	463	ASN	460	ASN	463	SER	305	SER	255	ARG
barrel	l2											256	TYR
barrel	l2											257	TYR
barrel	l2											258	ARG
barrel	l2											259	ASP
barrel	l2											260	ALA
barrel	l2											261	GLY
barrel	l2											262	HSE
barrel	l2	464	ASP	464	ASP	461	THR	464	LYS	306	ALA	263	ASP
barrel	l2	465	TYR	465	TYR	462	ASP	465	THR	307	PRO	264	ALA
barrel	b4	466	GLN	466	GLN	463	SER	466	THR	308	GLU	265	GLU
barrel	b4	467	THR	467	THR	464	THR	467	LEU	309	GLN	266	ARG
barrel	b4	468	TYR	468	TYR	465	ASN	468	ASN	310	THR	267	ASN
barrel	b4	469	ALA	469	SER	466	VAL	469	GLY	311	LEU	268	TYR
barrel	b4	470	GLU	470	GLU	467	ASN	470	SER	312	ASP	269	ASP
barrel	b4	471	LEU	471	LEU	468	LEU	471	LEU	313	PHE	270	LEU
barrel	b4	472	SER	472	SER	469	SER	472	SER	314	SER	271	MET
barrel	b4	473	VAL	473	VAL	470	TYR	473	PHE	315	TYR	272	TYR
barrel	b4	474	THR	474	THR	471	THR	474	THR	316	LYS	273	SER
barrel	b4	475	ASN	475	ASN	472	GLU	475	ASP	317	MET	274	VAL
barrel	t2	476	PRO	476	PRO	473	PRO	476	PRO	318	PRO	275	PRO
barrel	t2	477	TYR	477	TYR	474	TYR	477	TYR	319	LEU	276	LEU
barrel	t2	478	PHE	478	PHE	475	PHE	478	PHE	320	LEU	277	GLY
barrel	t2									321	LYS
barrel	t2	479	THR	479	THR	476	THR	479	THR	322	ASN
barrel	t2	480	VAL	480	VAL	477	LYS	480	ALA	323	PRO
barrel	t2	481	ASP	481	ASP	478	ASP	481	ASP	324	LEU
barrel	t2	482	GLY	482	GLY	479	GLY	482	GLY	325	GLU	278	ARG
barrel	t2	483	VAL	483	VAL	480	VAL	483	VAL	326	GLN	279	THR
barrel	b5	484	SER	484	SER	481	SER	484	SER	327	TYR	280	ARG
barrel	b5	485	LEU	485	LEU	482	LEU	485	LEU	328	TYR	281	LEU
barrel	b5	486	GLY	486	GLY	483	GLY	486	GLY	329	LEU	282	ASP
barrel	b5	487	GLY	487	GLY	484	GLY	487	TYR	330	VAL	283	LEU
barrel	b5	488	ARG	488	ARG	485	ASN	488	ASP	331	GLN	284	GLN
barrel	b5	489	LEU	489	ILE	486	ILE	489	ILE	332	GLY	285	THR
barrel	b5	490	PHE	490	PHE	487	PHE	490	TYR	333	GLY	286	GLY
barrel	b5	491	TYR	491	TYR	488	TYR	491	GLY	334	PHE	287	TYR
barrel	b5	492	ASN	492	ASN	489	GLU	492	LYS	335	LYS	288	SER
barrel	b5	493	ASP	493	ASP	490	ASP	493	ALA	336	ARG	289	THR
barrel	b5	494	PHE	494	PHE	491	TYR	494	PHE	337	THR	290	TYR
barrel	b5	495	GLN	495	GLN	492	ASP	495	ASP	338	ASP	291	ARG
barrel	l3	496	ALA	496	ALA	493	ASN	496	PRO	339	LEU	292	ASN
barrel	l3	497	ASP	497	ASP	494	SER	497	ARG	340	ASN	293	LEU
barrel	l3	498	ASP	498	ASP	495	ALA	498	LYS			294	LEU
barrel	l3	499	ALA	499	ALA	496	ARG	499	ALA			295	LYS
barrel	l3	500	ASP	500	ASP	497	LYS	500	SER			296	THR
barrel	l3	501	LEU	501	LEU	498	ALA	501	THR			297	ARG
barrel	l3	502	SER	502	SER	499	SER	502	SER			298	TYR
barrel	l3					500	ALA	503	VAL			299	GLY
barrel	l3							504	LYS			300	GLN
barrel	l3											301	TYR
barrel	l3	503	ASP	503	ASP	501	ALA	505	GLN	341	ASP	302	GLN
barrel	l3	504	TYR	504	TYR	502	TYR	506	TYR	342	THR	303	SER
barrel	b6	505	THR	505	THR	503	LYS	507	LYS	343	GLU	304	ALA
barrel	b6	506	ASN	506	ASN	504	ARG	508	THR	344	SER	305	GLY
barrel	b6	507	LYS	507	LYS	505	LYS	509	THR	345	ASP	306	ASN
barrel	b6	508	SER	508	SER	506	THR	510	THR	346	SER	307	SER
barrel	b6	509	TYR	509	TYR	507	TYR	511	ALA	347	THR	308	ARG
barrel	b6	510	GLY	510	GLY	508	GLY	512	GLY	348	THR	309	SER
barrel	b6	511	THR	511	THR	509	ALA	513	GLY	349	LEU	310	PHE
barrel	b6	512	ASP	512	ASP	510	SER	514	GLY	350	VAL	311	GLY
barrel	b6	513	VAL	513	VAL	511	GLY	515	VAL	351	ALA	312	LEU
barrel	b6	514	THR	514	THR	512	THR	516	ARG	352	SER	313	LYS
barrel	b6	515	LEU	515	LEU	513	LEU	517	MET	353	ARG	314	ALA
barrel	b6	516	GLY	516	GLY	514	GLY	518	GLY	354	TYR	315	THR
barrel	b6	517	PHE	517	PHE	515	PHE	519	ILE	355	TRP	316	ARG
barrel	t3	518	PRO	518	PRO	516	PRO	520	PRO	356	ASP	317	LEU
barrel	t3	519	ILE	519	ILE	517	VAL	521	VAL	357	LEU	318	LEU
barrel	t3	520	ASN	520	ASN	518	ASP	522	THR	358	SER	319	TYR
barrel	t3	521	GLU	521	GLU	519	GLU	523	GLU	359	SER	320	ARG
barrel	t3											321	ASP
barrel	t3											322	THR
barrel	t3											323	ARG
barrel	t3											324	SER
barrel	t3	522	TYR	522	TYR	520	ASN	524	TYR	360	GLY	325	GLN
barrel	b7	523	ASN	523	ASN	521	ASN	525	ASP	361	TRP	326	PHE
barrel	b7	524	SER	524	THR	522	SER	526	ARG	362	GLN	327	SER
barrel	b7	525	LEU	525	LEU	523	TYR	527	VAL	363	ARG	328	VAL
barrel	b7	526	ARG	526	ARG	524	TYR	528	ASN	364	ALA	329	TYR
barrel	b7	527	ALA	527	ALA	525	LEU	529	PHE	365	ILE	330	GLY
barrel	b7	528	GLY	528	GLY	526	GLY	530	GLY	366	ASN	331	GLY
barrel	b7	529	LEU	529	LEU	527	LEU	531	LEU	367	LEU	332	LEU
barrel	b7	530	GLY	530	GLY	528	GLY	532	ALA	368	ARG	333	LYS
barrel	b7	531	TYR	531	TYR	529	TYR	533	ALA	369	TRP	334	LEU
barrel	b7	532	VAL	532	VAL	530	THR	534	GLU	370	SER	335	ARG
barrel	b7	533	HSE	533	HIS	531	HIS	535	HSD	371	LEU	336	GLN
barrel	b7	534	ASN	534	ASN	532	ASP	536	LEU	372	ASP	337	ASN
barrel	b7	535	SER	535	LYS	533	LYS	537	THR	373	HSE	338	LYS
barrel	b7	536	LEU	536	LEU	534	LEU	538	VAL	374	PHE	339	ASN
barrel	b7	537	SER	537	SER	535	ARG	539	ASN	375	THR	340	TYR
barrel	l4	538	ASN	538	ASN	536	ASN	540	THR	376	GLN	341	LEU
barrel	l4	539	MET	539	MET	537	VAL	541	TYR	377	GLY	342	ALA
barrel	l4	540	GLN	540	GLN	538	GLU	542	ASN			343	GLY
barrel	l4	541	PRO	541	PRO	539	ARG	543	LYS
barrel	l4	542	GLN	542	GLN	540	GLU	544	ALA
barrel	l4	543	VAL	543	ILE	541	TYR	545	PRO
barrel	l4	544	ALA	544	ALA	542	THR	546	LYS
barrel	l4	545	MET	545	MET	543	ARG	547	ARG
barrel	l4	546	TRP	546	ASP	544	GLU	548	TYR
barrel	l4	547	ARG	547	ARG	545	LYS	549	ALA
barrel	l4	548	TYR	548	TYR	546	TYR	550	ASP
barrel	l4	549	LEU	549	LEU	547	VAL	551	PHE
barrel	l4	550	TYR	550	GLU	548	ASN	552	ILE
barrel	l4	551	SER	551	SER	549	SER	553	ARG
barrel	l4	552	MET	552	MET	550	MET	554	LYS
barrel	l4	553	GLY	553	GLY	551	LYS	555	TYR
barrel	l4	554	GLU	554	GLN	552	PHE	556	GLY
barrel	l4	555	HSE	555	SER	553	PRO	557	LYS
barrel	l4	556	PRO	556	ALA	554	ILE	558	THR
barrel	l4	557	SER	557	ASP	555	ASN	559	ASP
barrel	l4	558	THR	558	THR	556	PRO	560	GLY
barrel	l4	559	SER	559	SER	557	GLN	561	ALA
barrel	l4	560	ASP			558	ASN	562	ASP
barrel	l4	561	GLN			559	SER	563	GLY			344	THR
barrel	l4	562	ASP			560	HIS					345	ARG
barrel	l4					561	TYR			378	GLU	346	LEU
barrel	l4	563	ASN			562	ASP			379	ILE	347	ASP
barrel	l4	564	SER	560	SER	563	ARG	564	SER	380	THR	348	VAL
barrel	l4	565	PHE	561	PHE	564	ILE	565	PHE	381	ASN	349	SER
barrel	l4	566	LYS	562	ALA	565	GLN	566	LYS	382	THR	350	SER
barrel	l4	567	THR	563	ALA	566	SER	567	GLY	383	THR	351	LYS
barrel	l4	568	ASP	564	ASP	567	ALA	568	LEU	384	MET	352	HSE
barrel	l4	569	ASP	565	ASP	568	ASP	569	LEU	385	LEU	353	TYR
barrel	b8	570	PHE	566	PHE	569	PHE	570	TYR	386	PHE	354	SER
barrel	b8	571	THR	567	THR	570	ASP	571	LYS	387	TYR	355	ASP
barrel	b8	572	PHE	568	PHE	571	LEU	572	GLY	388	PRO	356	VAL
barrel	b8	573	ASN	569	ASN	572	SER	573	THR	389	GLY	357	THR
barrel	b8	574	TYR	570	TYR	573	PHE	574	VAL	390	VAL	358	VAL
barrel	b8	575	GLY	571	GLY	574	GLY	575	GLY	391	MET	359	GLY
barrel	b8	576	TRP	572	TRP	575	TRP	576	TRP	392	ILE	360	MET
barrel	b8	577	THR	573	THR	576	ASN	577	GLY	393	SER	361	GLN
barrel	b8	578	TYR	574	TYR	577	TYR	578	ARG	394	ARG	362	TYR
barrel	b8	579	ASN	575	ASN	578	ASN	579	ASN	395	THR	363	SER
barrel	t4	580	LYS	576	LYS	579	ASN	580	LYS	396	ARG	364	THR
barrel	t4	581	LEU	577	LEU	580	LEU	581	THR	397	SER	365	GLN
barrel	t4	582	ASP	578	ASP	581	ASN	582	ASP	398	ARG	366	ARG
barrel	t4	583	ARG	579	ARG	582	ARG	583	SER	399	GLY	367	GLY
barrel	t4	584	GLY	580	GLY	583	GLY	584	ALA	400	GLY
barrel	t4	585	TYR	581	TYR	584	TYR	585	SER	401	LEU
barrel	t4	586	PHE	582	PHE	585	PHE	586	TRP	402	MET
barrel	t4	587	PRO	583	PRO	586	PRO	587	PRO	403	PRO
barrel	t4	588	THR	584	THR	587	THR	588	THR	404	THR	368	ALA
barrel	t4	589	ASP	585	ASP	588	ALA	589	ARG	405	TRP	369	ASN
barrel	b9	590	GLY	586	GLY	589	GLY	590	GLY	406	GLY	370	ALA
barrel	b9	591	SER	587	SER	590	SER	591	TYR	407	ASP	371	TYR
barrel	b9	592	ARG	588	ARG	591	SER	592	LEU	408	SER	372	PHE
barrel	b9	593	VAL	589	VAL	592	ALA	593	THR	409	GLN	373	GLY
barrel	b9	594	ASN	590	ASN	593	ASN	594	GLY	410	ARG	374	ASP
barrel	b9	595	LEU	591	LEU	594	ILE	595	VAL	411	TYR	375	LEU
barrel	b9	596	THR	592	THR	595	SER	596	ASN	412	SER	376	SER
barrel	b9	597	GLY	593	GLY	596	GLY	597	ALA	413	ILE	377	PHE
barrel	b9	598	LYS	594	LYS	597	LYS	598	GLU	414	ASP	378	THR
barrel	b9	599	VAL	595	VAL	598	LEU	599	ILE	415	TYR	379	ARG
barrel	b9	600	THR	596	THR	599	THR	600	ALA	416	SER	380	GLY
barrel	l5									417	ASN	381	VAL
barrel	l5									418	THR	382	GLY
barrel	l5	601	ILE	597	ILE	600	LEU	601	LEU	419	ALA	383	VAL
barrel	l5	602	PRO	598	PRO	601	PRO	602	PRO	420	TRP	384	ASN
barrel	l5	603	GLY	599	GLY	602	GLY	603	GLY	421	GLY	385	ASN
barrel	l5	604	SER	600	SER	603	SER	604	SER	422	SER	386	GLY
barrel	l5											387	LYS
barrel	l5											388	TYR
barrel	l5											389	ALA
barrel	l5											390	ALA
barrel	l5											391	TYR
barrel	l5											392	ASP
barrel	l5											393	GLU
barrel	l5											394	ARG
barrel	l5											395	GLY
barrel	l5											396	PRO
barrel	l5	605	ASP	601	ASP	604	ASP	605	LYS	423	ASP	397	GLN
barrel	l5	606	ASN	602	ASN	605	ASN	606	LEU	424	VAL	398	GLY
barrel	l5	607	GLU	603	GLU	606	LYS	607	GLN	425	ASP	399	ASN
barrel	b10	608	TYR	604	TYR	607	TYR	608	TYR	426	PHE	400	VAL
barrel	b10	609	TYR	605	TYR	608	TYR	609	TYR	427	SER	401	SER
barrel	b10	610	LYS	606	LYS	609	GLN	610	SER	428	VAL	402	ARG
barrel	b10	611	VAL	607	VAL	610	VAL	611	ALA	429	PHE	403	PHE
barrel	b10	612	THR	608	SER	611	GLY	612	THR	430	GLN	404	ASN
barrel	b10	613	LEU	609	LEU	612	THR	613	HSD	431	ALA	405	GLY
barrel	b10	614	ASP	610	ASP	613	ASN	614	ASN	432	GLN	406	SER
barrel	b10	615	THR	611	THR	614	PHE	615	GLN	433	ASN	407	LEU
barrel	b10	616	ALA	612	ALA	615	SER	616	THR	434	VAL	408	ALA
barrel	b10	617	THR	613	THR	616	GLY	617	TRP	435	TRP	409	TRP
barrel	b10	618	TYR	614	TYR	617	TYR	618	PHE	436	ILE	410	THR
barrel	b10	619	VAL	615	VAL	618	ILE	619	PHE	437	ARG	411	ARG
barrel	b10	620	PRO	616	PRO	619	PRO	620	PRO	438	THR	412	TYR
barrel	t5	621	ILE	617	ILE	620	LEU	621	LEU	439	LEU	413	MET
barrel	t5	622	ASP	618	ASP	621	ASN	622	SER	440	TYR	414	ALA
barrel	t5	623	ASP	619	ASN	622	SER	623	LYS
barrel	t5	624	ASP	620	ASP	623	GLU	624	THR
barrel	t5											415	LEU
barrel	t5											416	ALA
barrel	t5											417	GLY
barrel	t5	625	HSE	621	HIS	624	HIS			441	ASP	418	GLN
barrel	t5	626	LYS	622	LYS	625	LYS			442	ARG	419	PRO
barrel	t5	627	TRP	623	TRP	626	TRP	625	PHE	443	HSE	420	ILE
barrel	b11	628	VAL	624	VAL	627	VAL	626	THR	444	ARG	421	GLN
barrel	b11	629	VAL	625	VAL	628	ILE	627	LEU	445	PHE	422	TRP
barrel	b11	630	LEU	626	LEU	629	ALA	628	MET	446	VAL	423	ALA
barrel	b11	631	GLY	627	GLY	630	THR	629	LEU	447	THR	424	SER
barrel	b11	632	ARG	628	ARG	631	LYS	630	GLY	448	ARG	425	GLN
barrel	b11	633	THR	629	THR	632	GLY	631	GLY	449	GLY	426	LEU
barrel	b11	634	ARG	630	ARG	633	GLY	632	GLU	450	THR	427	GLY
barrel	b11	635	TRP	631	TRP	634	LEU	633	VAL	451	LEU	428	PHE
barrel	b11	636	GLY	632	GLY	635	ALA	634	GLY	452	GLY	429	GLN
barrel	b11	637	TYR	633	TYR	636	TYR	635	ILE	453	TRP	430	TYR
barrel	b11	638	GLY	634	GLY	637	THR	636	ALA	454	ILE	431	SER
barrel	b11	639	ASP	635	ASP	638	ASN	637	GLY	455	GLU	432	ARG
barrel	b11	640	GLY	636	GLY	639	SER	638	GLY	456	THR
barrel	l6	641	LEU	637	LEU	640	PHE	639	TYR	457	GLY
barrel	l6	642	GLY	638	GLY	641	GLY	640	GLY	458	ASP
barrel	l6	643	GLY	639	GLY	642	GLY	641	ARG	459	PHE
barrel	l6	644	LYS	640	LYS	643	LYS	642	THR	460	ASP	433	GLN
barrel	l6	645	GLU	641	GLU	644	GLU	643	LYS	461	LYS	434	GLN
barrel	l6							644	GLU
barrel	l6	646	MET	642	MET	645	VAL	645	ILE	462	VAL	435	LEU
barrel	l6	647	PRO	643	PRO	646	PRO	646	PRO	463	PRO	436	LEU
barrel	l6	648	PHE	644	PHE	647	PHE	647	PHE	464	PRO	437	ASN
barrel	l6	649	TYR	645	TYR	648	TYR	648	PHE	465	ASP	438	SER
barrel	l6	650	GLU	646	GLU	649	GLN	649	GLU	466	LEU	439	TYR
barrel	l6	651	ASN	647	ASN	650	LEU	650	ASN	467	ARG	440	GLN
barrel	l6	652	PHE	648	PHE	651	TYR	651	PHE	468	PHE	441	ILE
barrel	l6	653	TYR	649	TYR	652	SER	652	TYR	469	PHE	442	THR
barrel	l6	654	ALA	650	ALA	653	ALA	653	GLY	470	ALA	443	VAL
barrel	l6	655	GLY	651	GLY	654	GLY	654	GLY	471	GLY	444	GLY
barrel	l6	656	GLY	652	GLY	655	GLY	655	GLY	472	GLY	445	ASP
barrel	l6	657	SER	653	SER	656	MET	656	LEU	473	ASP	446	GLU
barrel	l6	658	SER	654	SER	657	GLY	657	GLY	474	ARG	447	TYR
barrel	l6	659	THR	655	THR	658	SER	658	SER	475	SER	448	THR
barrel	VRGF	660	VAL	656	VAL	659	LEU	659	VAL	476	ILE	449	VAL
barrel	VRGF	661	ARG	657	ARG	660	ARG	660	ARG	477	ARG	450	ARG
barrel	VRGF	662	GLY	658	GLY	661	GLY	661	GLY	478	GLY	451	GLY
barrel	VRGF	663	PHE	659	PHE	662	PHE	662	TYR	479	TYR	452	TYR
barrel	l6	664	GLN	660	GLN	663	ALA	663	GLU	480	LYS	453	ASN
barrel	l6	665	SER	661	SER	664	GLY	664	SER	481	TYR	454	LEU
barrel	l6	666	ASN	662	ASN	665	GLY	665	GLY	482	LYS	455	ARG
barrel	l6	667	THR	663	THR	666	SER	666	THR	483	SER	456	THR
barrel	l6	668	ILE	664	ILE	667	ILE	667	LEU	484	ILE	457	SER
barrel	l6	669	GLY	665	GLY	668	GLY	668	GLY	485	ALA	458	GLN
barrel	l6	670	PRO	666	PRO	669	PRO	669	PRO	486	PRO
barrel	l6	671	LYS	667	LYS	670	LYS	670	LYS	487	LYS
barrel	l6	672	ALA	668	ALA	671	ALA	671	VAL	488	TYR
barrel	l6	673	VAL	669	VAL	672	ILE	672	TYR	489	ALA
barrel	l6	674	TYR	670	TYR	673	TYR	673	ASP
barrel	l6	675	PHE	671	LYS	674	TYR	674	GLU
barrel	l6	676	PRO	672	ASN	675	ARG	675	TYR
barrel	l6	677	HSE	673	GLY	676	GLU	676	GLY
barrel	l6	678	GLN	674	ALA
barrel	l6	679	ALA	675	HIS
barrel	l6	680	SER	676	THR
barrel	l6	681	ASN	677	SER
barrel	l6	682	TYR	678	TRP	677	ASP
barrel	l6	683	ASP	679	ASP	678	GLY
barrel	l6	684	PRO	680	ASP	679	PHE
barrel	l6	685	ASP	681	ASN	680	LYS
barrel	l6	686	TYR	682	ASP	681	ALA
barrel	l6	687	ASP	683	ASP	682	PRO
barrel	l6	688	TYR	684	TYR
barrel	l6	689	GLU	685	GLU
barrel	l6	690	CYS	686	ASP
barrel	l6	691	ALA	687	CYS
barrel	l6	692	THR	688	THR
barrel	l6	693	GLN	689	GLN
barrel	l6	694	ASP	690	GLU
barrel	l6	695	GLY	691	SER
barrel	l6	696	ALA	692	GLY
barrel	l6	697	LYS
barrel	l6	698	ASP
barrel	l6	699	LEU
barrel	l6	700	CYS	693	CYS
barrel	l6	701	LYS	694	LYS
barrel	l6	702	SER	695	SER	683	SER	677	GLU	490	ASN
barrel	l6	703	ASP	696	ASP	684	GLN	678	LYS	491	GLY
barrel	l6	704	ASP	697	ASP	685	ASP	679	ILE	492	ASP
barrel	l6	705	ALA	698	ALA	686	VAL	680	SER	493	LEU
barrel	l6	706	VAL	699	VAL	687	ILE	681	TYR	494	LYS
barrel	l6	707	GLY	700	GLY	688	GLY	682	GLY	495	GLY	459	SER
barrel	l6	708	GLY	701	GLY	689	GLY	683	GLY	496	ALA	460	GLY
barrel	l6	709	ASN	702	ASN	690	ASN	684	ASN	497	SER	461	ASP
barrel	b12	710	ALA	703	ALA	691	ALA	685	LYS	498	LYS	462	SER
barrel	b12	711	MET	704	MET	692	MET	686	LYS	499	LEU	463	GLY
barrel	b12	712	ALA	705	ALA	693	VAL	687	ALA	500	ILE	464	VAL
barrel	b12	713	VAL	706	VAL	694	ASN	688	ASN	501	THR	465	TYR
barrel	b12	714	ALA	707	ALA	695	ALA	689	VAL	502	GLY	466	LEU
barrel	b12	715	SER	708	SER	696	SER	690	SER	503	SER	467	SER
barrel	b12	716	LEU	709	LEU	697	LEU	691	ALA	504	LEU	468	ASN
barrel	b12	717	GLU	710	GLU	698	GLU	692	GLU	505	GLU	469	THR
barrel	b12	718	PHE	711	PHE	699	LEU	693	LEU	506	TYR	470	LEU
barrel	b12	719	ILE	712	ILE	700	ILE	694	LEU	507	GLN	471	THR
barrel	b12	720	THR	713	THR	701	ILE	695	PHE	508	TYR	472	VAL
barrel	t6	721	PRO	714	PRO	702	PRO	696	PRO	509	ASN	473	PRO
barrel	t6	722	THR	715	THR	703	ALA	697	MET	510	VAL	474	VAL
barrel	t6	723	PRO	716	PRO	704	PRO	698	PRO	511	THR	475	GLN
barrel	t6	724	PHE	717	PHE	705	PHE	699	GLY			476	PHE
barrel	t6	725	ILE	718	ILE	706	ILE	700	ALA			477	SER
barrel	t6	726	SER	719	SER	707	SER	701	LYS			478	LEU
barrel	t6	727	ASP	720	GLU	708	ASP	702	ASP			479	LEU
barrel	t6	728	LYS	721	LYS	709	LYS					480	GLY
barrel	t6	729	TYR	722	TYR	710	TYR
barrel	t6											481	LYS
barrel	t6	730	ALA	723	ALA	711	GLN	703	ALA			482	GLN
barrel	t6	731	ASN	724	ASN	712	HIS	704	ARG	512	GLY	483	ALA
barrel	t6	732	SER	725	SER	713	ASN	705	THR	513	LYS	484	SER
barrel	b13	733	VAL	726	VAL	714	VAL	706	VAL	514	TRP	485	VAL
barrel	b13	734	ARG	727	ARG	715	ARG	707	ARG	515	TRP	486	ALA
barrel	b13	735	THR	728	THR	716	THR	708	LEU	516	GLY	487	PRO
barrel	b13	736	SER	729	SER	717	SER	709	SER	517	ALA	488	PHE
barrel	b13	737	PHE	730	PHE	718	VAL	710	LEU	518	VAL	489	VAL
barrel	b13	738	PHE	731	PHE	719	PHE	711	PHE	519	PHE	490	GLY
barrel	b13	739	TRP	732	TRP	720	VAL	712	ALA	520	VAL	491	ALA
barrel	b13	740	ASP	733	ASP	721	ASP	713	ASP	521	ASP	492	ASP
barrel	b13	741	MET	734	MET	722	ALA	714	ALA	522	SER	493	VAL
barrel	b13	742	GLY	735	GLY	723	ALA	715	GLY	523	GLY	494	GLY
barrel	b13	743	THR	736	THR	724	THR	716	SER	524	GLU	495	ALA
barrel	b13	744	VAL	737	VAL	725	VAL	717	VAL	525	ALA	496	LEU
barrel	b13	745	TRP	738	TRP	726	TRP	718	TRP	526	VAL	497	LYS
barrel	l7	746	ASP	739	ASP	727	ASN	719	ASP	527	SER	498	SER
barrel	l7							720	GLY
barrel	l7							721	ARG
barrel	l7							722	THR
barrel	l7							723	TYR
barrel	l7	747	THR	740	THR	728	THR			528	ASP	499	ASN
barrel	l7	748	ASN	741	ASN	729	LYS	724	THR	529	ILE	500	HSE
barrel	l7	749	TRP	742	TRP	730	TRP	725	ALA	530	ARG	501	PRO
barrel	l7	750	ASP	743	ASP	731	LYS	726	ALA
barrel	l7			744	PRO	732	GLN	727	GLU
barrel	l7	751	SER	745	SER	733	SER	728	ASN
barrel	l7	752	SER	746	SER	734	LYS	729	GLY
barrel	l7	753	GLN	747	ALA	735	ALA	730	ASN
barrel	l7	754	TYR	748	PRO			731	ASN
barrel	l7	755	SER	749	SER			732	LYS
barrel	l7	756	GLY	750	ASP			733	SER
barrel	l7							734	VAL
barrel	l7							735	TYR
barrel	l7					736	ASP
barrel	l7					737	TYR	736	SER
barrel	l7					738	PRO	737	GLU
barrel	l7					739	ASN	738	ASN
barrel	l7	757	TYR	751	VAL	740	LEU	739	ALA
barrel	l7	758	PRO	752	PRO	741	PRO	740	HSD
barrel	l7	759	ASP	753	ASP	742	ASP	741	LYS
barrel	l7	760	TYR	754	TYR	743	PHE	742	SER
barrel	l7	761	SER	755	SER	744	GLY	743	THR			502	ASP
barrel	l7	762	ASP	756	ASP	745	ASP	744	PHE			503	ALA
barrel	l7	763	PRO	757	PRO	746	TYR	745	THR	531	ARG	504	ARG
barrel	l7	764	SER	758	GLY	747	LYS	746	ASN	532	SER	505	THR
barrel	l7	765	ASN	759	ASN	748	ARG	747	GLU	533	ASP	506	ILE
barrel	l7	766	ILE	760	ILE	749	VAL	748	LEU	534	PHE	507	ARG
barrel	b14	767	ARG	761	ARG	750	ARG	749	ARG	535	LYS	508	MET
barrel	b14	768	MET	762	MET	751	ALA	750	TYR	536	THR	509	ALA
barrel	b14	769	SER	763	SER	752	SER	751	SER	537	GLY	510	GLY
barrel	b14	770	ALA	764	ALA	753	ALA	752	ALA	538	THR	511	LEU
barrel	b14	771	GLY	765	GLY	754	GLY	753	GLY	539	GLY	512	ALA
barrel	b14	772	ILE	766	ILE	755	ILE	754	GLY	540	VAL	513	ALA
barrel	b14	773	ALA	767	ALA	756	ALA	755	ALA	541	GLY	514	GLY
barrel	b14	774	LEU	768	LEU	757	LEU	756	VAL	542	VAL	515	VAL
barrel	b14	775	GLN	769	GLN	758	GLN	757	THR	543	ARG	516	ARG
barrel	b14	776	TRP	770	TRP	759	TRP	758	TRP	544	TRP	517	PHE
barrel	b14	777	MET	771	MET	760	GLN	759	LEU	545	GLU	518	ASP
barrel	b14	778	SER	772	SER	761	SER	760	SER	546	SER	519	LEU
barrel	t7	779	PRO	773	PRO	762	PRO	761	PRO	547	PRO	520	PRO
barrel	t7	780	LEU	774	LEU	763	ILE	762	LEU	548	VAL	521	TYR
barrel	b15	781	GLY	775	GLY	764	GLY	763	GLY	549	GLY	522	ALA
barrel	b15	782	PRO	776	PRO	765	PRO	764	PRO	550	PRO	523	ARG
barrel	b15	783	LEU	777	LEU	766	LEU	765	MET	551	ILE	524	MET
barrel	b15	784	VAL	778	VAL	767	SER	766	LYS	552	LYS	525	SER
barrel	b15	785	PHE	779	PHE	768	PHE	767	PHE	553	LEU	526	PHE
barrel	b15	786	SER	780	SER	769	SER	768	SER	554	ASP	527	THR
barrel	b15	787	TYR	781	TYR	770	TYR	769	TYR	555	PHE	528	TYR
barrel	b15	788	ALA	782	ALA	771	ALA	770	ALA	556	ALA	529	SER
barrel	b15	789	GLN	783	GLN	772	LYS	771	TYR	557	VAL	530	LYS
barrel	b15	790	PRO	784	PRO	773	PRO	772	PRO	558	PRO	531	PRO
barrel	b15	791	PHE	785	PHE	774	ILE	773	LEU	559	VAL	532	VAL
barrel	b15	792	LYS	786	LYS	775	LYS	774	LYS	560	ALA	533	GLY
barrel	l8	793	LYS	787	LYS	776	LYS	775	LYS	561	ASP	534	ALA
barrel	l8	794	TYR	788	TYR	777	TYR	776	LYS	562	LYS	535	GLN
barrel	l8	795	ASP	789	ASP	778	ALA	777	PRO	563	ASP	536	PRO
barrel	l8											537	GLY
barrel	l8											538	GLY
barrel	l8											539	ALA
barrel	l8	796	GLY	790	GLY	779	GLY	778	GLU			540	PRO
barrel	l8	797	ASP	791	ASP	780	ASP	779	ASP	564	GLU	541	ARG
barrel	l8	798	LYS	792	LYS	781	GLU	780	GLU	565	HSE	542	ALA
barrel	l8	799	ALA	793	ALA	782	ILE	781	ILE	566	GLY	543	PRO
barrel	l8	800	GLU	794	GLU	783	GLU	782	GLN	567	LEU	544	VAL
barrel	l8	801	GLN	795	GLN	784	GLN	783	ARG	568	GLN	545	TRP
barrel	FQF	802	PHE	796	PHE	785	PHE	784	PHE	569	PHE	546	LEU
barrel	FQF	803	GLN	797	GLN	786	GLN	785	GLN	570	TYR	547	TYR
barrel	FQF	804	PHE	798	PHE	787	PHE	786	PHE	571	ILE	548	ILE
barrel	b16	805	ASN	799	ASN	788	THR	787	GLN	572	GLY	549	ASN
barrel	b16	806	ILE	800	ILE	789	VAL	788	LEU	573	LEU	550	ALA
barrel	b16	807	GLY	801	GLY	790	GLY	789	GLY	574	GLY	551	GLY
barrel	b16	808	LYS	802	LYS	791	SER	790	THR	575	PRO	552	LEU
barrel	b16	809	THR	803	THR	792	THR	791	THR	576	GLU	553	SER
barrel	b16	810	TRP	804	TRP	793	PHE	792	PHE	577	LEU	554	PHE
